# Supplementary material for: Eternal-MAML: a meta-learning framework for cross-domain defect recognition
Source: PeerJ Comput Sci. 2025 May 7;11:e2757. doi: 10.7717/peerj-cs.2757 (PMC12190434; doi:10.7717/peerj-cs.2757)
Supplement: Supplemental Information 1 [file peerj-cs-11-2757-s001.zip]

Archive with 20 entries (16 files):
- Eternal-MAML-main/
- Eternal-MAML-main/Em_trainer.py
- Eternal-MAML-main/Framework/
- Eternal-MAML-main/Framework/eternal-maml.png
- Eternal-MAML-main/README.md
- Eternal-MAML-main/__init__.py
- Eternal-MAML-main/category_split.py
- Eternal-MAML-main/data/
- Eternal-MAML-main/data/mvtec.py
- Eternal-MAML-main/data/mvtec_embedding.py
- Eternal-MAML-main/data/mvtec_transfer.py
- Eternal-MAML-main/networks/
- Eternal-MAML-main/networks/conv4.py
- Eternal-MAML-main/networks/resNet.py
- Eternal-MAML-main/networks/se4conv.py
- Eternal-MAML-main/train_Eternal-MAML.py
- Eternal-MAML-main/train_from_scratch.py
- Eternal-MAML-main/train_maml.py
- Eternal-MAML-main/train_unicorn.py
- Eternal-MAML-main/utils.py
