# Supplementary material for: Eternal-MAML: a meta-learning framework for cross-domain defect recognition
Source: PeerJ Comput Sci. 2025 May 7;11:e2757. doi: 10.7717/peerj-cs.2757 (PMC12190434; doi:10.7717/peerj-cs.2757)
Supplement: Supplemental Information 1 [file peerj-cs-11-2757-s001.zip › Eternal-MAML-main/README.md]

# Eternal-MAML
The code for the paper "Eternal-MAML: A Meta-Learning Framework for Cross-domain Defect Recognition".
![Project Diagram](Framework/eternal-maml.png)
# Requirements
- python 3.9
- pytorch 1.10.10
- cuda 12.0
