# Supplementary material for: Eternal-MAML: a meta-learning framework for cross-domain defect recognition
Source: PeerJ Comput Sci. 2025 May 7;11:e2757. doi: 10.7717/peerj-cs.2757 (PMC12190434; doi:10.7717/peerj-cs.2757)
Supplement: Supplemental Information 1 [file peerj-cs-11-2757-s001.zip › Eternal-MAML-main/__init__.py]

from resNet import resnet12
from resNet import seresnet12

model_pool = [
    'convnet4',
    'resnet12',
    'seresnet12',
    'wrn_28_10',
]

model_dict = {
    'resnet12': resnet12,
    'seresnet12': seresnet12,
}
