# Supplementary material for: Eternal-MAML: a meta-learning framework for cross-domain defect recognition
Source: PeerJ Comput Sci. 2025 May 7;11:e2757. doi: 10.7717/peerj-cs.2757 (PMC12190434; doi:10.7717/peerj-cs.2757)
Supplement: Supplemental Information 1 [file peerj-cs-11-2757-s001.zip › Eternal-MAML-main/category_split.py]

import os
import random


folder1 = {
           "meta-train": ["bottle", "metal_nut", "pill", "wood", "tile", "transistor", "leather", 'screw'],
           "meta-test": ["cable", "capsule", "carpet", "hazelnut"]}

folder2 = {"meta-train": ['tile', 'carpet', 'transistor', 'bottle', 'metal_nut', 'wood', 'capsule', 'hazelnut'],
	       "meta-test": ['screw', 'cable', 'pill', 'leather']}

folder3 = {
	"meta-train": ['capsule', 'pill', 'hazelnut', 'tile', 'cable', 'leather', 'screw', 'carpet'],
	"meta-test": ['grid', 'metal_nut', 'zipper', 'transistor']
}

folder4 = {
	"meta-train": ['grid', 'tile', 'pill', 'metal_nut', 'transistor', 'zipper', 'bottle', 'capsule'],
	"meta-test": ['leather', 'wood', 'screw', 'cable']
}

folder5 = {
	"meta-train": ['grid', 'cable', 'carpet', 'hazelnut', 'screw', 'zipper', 'capsule',  'bottle'],    
	"meta-test": ['wood', 'metal_nut', 'tile', 'leather']
}

folder6 = {
	"meta-train": ["wood", "carpet", "capsule", "grid", "hazelnut",  "pill",  "cable", "tile" ],
	"meta-test": ["leather", "metal_nut","transistor", "screw"]
}
