# Supplementary material for: Eternal-MAML: a meta-learning framework for cross-domain defect recognition
Source: PeerJ Comput Sci. 2025 May 7;11:e2757. doi: 10.7717/peerj-cs.2757 (PMC12190434; doi:10.7717/peerj-cs.2757)
Supplement: Supplemental Information 1 [file peerj-cs-11-2757-s001.zip › Eternal-MAML-main/train_from_scratch.py]

import os
import torch
import torch.nn as nn
from torch import optim
from tqdm import tqdm
import random
from Data.mvtec import MvTec
from torch.utils.data import DataLoader
import torchvision
from collections import OrderedDict
from category_split import *
def count_acc(logits, label):
    '''count Acc(normalized)'''
    pred = torch.argmax(logits, dim=1)
    correct = ((pred == label).sum().item()) / label.size(0)  # Get the number of samples predicted correctly
    return correct  # count accuracy


# data
# train_data = MvTec(mode='train')
# val_data = MvTec(mode='val')
# trainLoader = DataLoader(train_data, batch_size=64, shuffle=True, drop_last=True)
# valLoader = DataLoader(val_data, batch_size=64, shuffle=True, drop_last=True)


test_train_data = MvTec_test(mode = 'train')
testtrainLoader = DataLoader(test_train_data, batch_size=64, shuffle=True, drop_last=True)
test_test_data = MvTec_test(mode = 'test')
testLoader = DataLoader(test_test_data, batch_size=64, shuffle=True, drop_last=True)


# network
n_way = 3
model = torchvision.models.resnet50(pretrained=True)
model.fc = nn.Linear(2048, n_way)
model = model.to('cuda')

# loss_fn
criterion = torch.nn.CrossEntropyLoss().to('cuda')

# optimizer
optimizer = optim.Adam(model.parameters(), lr = 1e-3, weight_decay = 5e-2)

if __name__ == '__main__':
    epochs = 100
    target_acc = 0
    best_val_acc = 0
    best_params = OrderedDict()
    model.train()
    for epoch in range(1, epochs + 1):
        if(epoch == 1 or epoch % 10 == 0):
            random_industrail = random.sample(folder8['meta-test'], 3) #Randomly select three categories
            
        print(f'--------epoch{epoch}--------')
        print('==> Training...')
        loss_count = 0
        acc_count = 0

        for target, input in tqdm(testtrainLoader):
            # ===================forward=====================
            input = input.reshape(-1, 3, 128, 128)
            target = target.reshape(-1, )
            output = model(input)
            loss = criterion(output, target)
            acc = count_acc(output, target)
            loss_count += loss.item()
            acc_count += acc
            # ===================backward=====================
            optimizer.zero_grad()
            loss.backward()
            optimizer.step()

        print(f'train_loss = {loss_count / len(testtrainLoader):.2f}')
        print(f'train_accuracy = {acc_count / len(testtrainLoader):.2f}')


        if (epoch % 10 == 0):
            vacc_count = 0
            print('----------validation------------')
            for vtarget, vinput in tqdm(testLoader):
                # ===================forward=====================
                vinput = vinput.reshape(-1, 3, 128, 128)
                vtarget = vtarget.reshape(-1, )
                output = model(vinput)
                vacc = count_acc(output, vtarget)
                vacc_count += vacc
            if(best_val_acc < (vacc_count / len(testLoader))):
                best_val_acc = (vacc_count / len(testLoader))
                best_params = OrderedDict(model.named_parameters())
            print(f'val_acc = {vacc_count / len(testLoader):.2f}')
