# Supplementary material for: Eternal-MAML: a meta-learning framework for cross-domain defect recognition
Source: PeerJ Comput Sci. 2025 May 7;11:e2757. doi: 10.7717/peerj-cs.2757 (PMC12190434; doi:10.7717/peerj-cs.2757)
Supplement: Supplemental Information 1 [file peerj-cs-11-2757-s001.zip › Eternal-MAML-main/train_unicorn.py]

from collections import OrderedDict
from copy import deepcopy

from torch import nn, optim
import torch
import argparse
from torch.nn import functional as F
from tqdm import tqdm
import random
from Data.BCData import BC
from category_split import folder2
from Data.mvtec import MvTec
import numpy as np
from utils import count_acc
from networks.resNet_unicorn import seresnet12, resnet12
# def count_acc(logits, label):
#     '''count Acc(normalized)'''
#     pred = torch.argmax(logits, dim=1)
#     correct = ((pred == label).sum().item()) / label.size(0)  
#     return correct  

def parse_option():

    parser = argparse.ArgumentParser('argument for training')
     # cosine annealing
    parser.add_argument('--cosine', action='store_true', help='using cosine annealing')
    
    parser.add_argument('--epochs', type=int, default=100, help='number of training epochs')
    parser.add_argument('--eval_epochs', type=int, default=50)
    parser.add_argument('--inner_iters', type=int, default=5)
    parser.add_argument('--batch_tasks', type=int, default=6)
    # optimization
    parser.add_argument('--learning_rate', type=float, default=0.5, help='learning rate')
    parser.add_argument('--lr_decay_epochs', type=str, default='60,80', help='where to decay lr, can be a list')
    parser.add_argument('--lr_decay_rate', type=float, default=0.1, help='decay rate for learning rate')
    parser.add_argument('--weight_decay', type=float, default=5e-2, help='weight decay')
    parser.add_argument('--momentum', type=float, default=0.9, help='momentum')

    # setting for meta-learning
    parser.add_argument('--n_ways', type=int, default = 3, metavar='N',
                        help='Number of classes for doing each classification run')
    parser.add_argument('--gd_lr', default=0.01, type=float,
                        help='The inner learning rate for MAML-Based model')
    parser.add_argument('--meta_lr', default=1e-3, type=float,
                        help='The inner learning rate for MAML-Based model')
    parser.add_argument('--temperature', default=0.5, type=float,
                        help='The inner learning rate for MAML-Based model')
    opt = parser.parse_args()
    return opt


opt = parse_option()


model = resnet12(avg_pool = True, drop_rate = 0.1, dropblock_size = 2, num_classes = opt.n_ways)

model.to('cuda')

#Initialize the classification head for the first time
fcone = nn.Linear(640, 1).to('cuda')
model.classifier.weight.data = fcone.weight.data.repeat(opt.n_ways, 1)
model.classifier.bias.data = fcone.bias.data.repeat(opt.n_ways, 1).reshape(-1,)
#criterion
criterion = nn.CrossEntropyLoss().to('cuda')

# optimizer = optim.SGD(model.parameters(), lr= args.meta_lr) #meta-optimizer
optimizer = optim.Adam(model.parameters(), lr = opt.meta_lr, weight_decay = opt.weight_decay)

#data
dataset = MvTec()
test_cat = random.sample(folder2['meta-test'], 3)
train_acc_pool = []
test_acc_pool = []

if __name__ == '__main__':
    # training
#     random_test_cat = random.sample(folder1['meta-test'], 3)
    for epoch in range(1, opt.epochs + 1):
        model.zero_grad()
        print('==> Training...')
        print(f'--------epoch{epoch}--------')
        losses_q = [0 for _ in range(opt.inner_iters + 1)]  # losses_q[i] is the sum of the task_num loss values ​​after the i-th update
        corrects = [0 for _ in range(opt.inner_iters + 1)]

        '''w init wc'''
        model.classifier.weight.data = fcone.weight.data.repeat(opt.n_ways, 1)
        model.classifier.bias.data = fcone.bias.data.repeat(opt.n_ways, 1).reshape(-1, )
        init_param = OrderedDict(model.named_parameters())
        for _ in tqdm(range(opt.batch_tasks)):
            acc_gradients = [torch.zeros_like(init_param['classifier.weight']),
                             torch.zeros_like(init_param['classifier.bias'])]
            support_data, support_label, query_data, query_label = dataset.sample(mode='train')
            support_data = support_data.to('cuda')
            query_data = query_data.to('cuda')
            support_label = torch.tensor(support_label, device='cuda').reshape(-1, )
            query_label = torch.tensor(query_label, device='cuda').reshape(-1, )

            # 1. Perform the first forward and backward pass on one of the Meta Tasks
            logits = model.forward_fast_weights(support_data, init_param)  # First forward propagation
            loss = F.cross_entropy(logits, support_label)
            fast_weights, acc_gradients = model.update_params(loss, init_param, acc_gradients, step_size=opt.gd_lr, first_order=True)

            # 2. Calculate the loss and accuracy of the original model parameters on the query set

            with torch.no_grad():
                logitis_query = model.forward_fast_weights(query_data, init_param)
                loss = F.cross_entropy(logitis_query, query_label)
                losses_q[0] += loss.cpu()
                acc = count_acc(logitis_query, query_label, opt.n_ways)
                # print(acc)
                corrects[0] += acc

            with torch.no_grad():
                logitis_query = model.forward_fast_weights(query_data, fast_weights)
                loss = F.cross_entropy(logitis_query, query_label)
                losses_q[1] += loss.cpu()
                acc = count_acc(logitis_query, query_label, opt.n_ways)
                corrects[1] += acc

            for k in range(1, opt.inner_iters):
                # 1. Use support set to update model parameters
                logits = model.forward_fast_weights(support_data, fast_weights)  # 0.1GB
                loss = F.cross_entropy(logits, support_label)
                # 3. Update the gradient again and save it as updated_params
                fast_weights, acc_gradients = model.update_params(loss, fast_weights, acc_gradients, step_size=opt.gd_lr, first_order=True)

                # 2024/3/20
                if (k != opt.inner_iters - 1):

                    with torch.no_grad():

                        logits_q = model.forward_fast_weights(query_data, fast_weights)  # 0.5GB
                        # count loss
                        loss_q = F.cross_entropy(logits_q, query_label)
                else:

                    fast_weights['classifier.weight'] = fcone.weight.repeat(opt.n_ways, 1) - opt.gd_lr * acc_gradients[0]
                    fast_weights['classifier.bias'] = fcone.bias.repeat(opt.n_ways) - opt.gd_lr * acc_gradients[1]
                    logits_q = model.forward_fast_weights(query_data, fast_weights)
                    # count loss
                    loss_q = F.cross_entropy(logits_q, query_label)

                losses_q[k + 1] += loss_q.cpu()
                acc = count_acc(logits_q, query_label, opt.n_ways)
                corrects[k + 1] += acc

        # ===================outer_backward=====================
        loss_qq = losses_q[-1]  # temperature
        optimizer.zero_grad()
        loss_qq.backward()

        optimizer.step()

        # accuracy
        accs = np.array(corrects) / opt.batch_tasks
        print('Epoch {}: Train Acc: {}'.format(epoch, accs))
        if epoch % 10 == 0:
            net = deepcopy(model)
            '''w init wc'''
            net.classifier.weight.data = fcone.weight.data.repeat(opt.n_ways, 1)
            net.classifier.bias.data = fcone.bias.data.repeat(opt.n_ways, 1).reshape(-1, )
            train_acc_pool.append(accs)
            print('==> Testing...')
            test_corrects = [0 for _ in range(opt.inner_iters + 1)]
            fast_test_weights = OrderedDict(net.named_parameters())
            for cat in tqdm(test_cat):
                for i in range(1, opt.eval_epochs + 1):
                    support_data, support_label, query_data, query_label = dataset.sample(mode='test', test_cat = cat)
                    support_data = support_data.to('cuda')
                    query_data = query_data.to('cuda')
                    support_label = torch.tensor(support_label, device='cuda').reshape(-1, )
                    query_label = torch.tensor(query_label, device='cuda').reshape(-1, )
                    test_weights = fast_test_weights
                    with torch.no_grad():
                        logitis_query = net.forward_fast_weights(query_data, fast_test_weights)
                        acc = count_acc(logitis_query, query_label, opt.n_ways)
                        # print(acc)
                        test_corrects[0] += acc
                    for k in range(1, opt.inner_iters + 1):
                        logitis_s = net.forward_fast_weights(support_data, test_weights)
                        s_loss = F.cross_entropy(logitis_s, support_label)
                        test_weights = net.update_test_params(s_loss, test_weights, step_size=opt.gd_lr,
                                                              first_order=True)

                        with torch.no_grad():
                            logitis_query = net.forward_fast_weights(query_data, test_weights)
                            acc = count_acc(logitis_query, query_label, opt.n_ways)
                            # print(acc)
                            test_corrects[k] += acc
            test_acc_pool.append(np.array(test_corrects) / (opt.eval_epochs * 3))
            print('Test_Avg_Acc:  {}'.format(np.array(test_corrects) / (opt.eval_epochs * 3)))
            del net
            print(train_acc_pool[-1])
            print(test_acc_pool[-1])
        
#     net = deepcopy(model)
#     net.classifier.weight.data = fcone.weight.data.repeat(opt.n_ways, 1)
#     net.classifier.bias.data = fcone.bias.data.repeat(opt.n_ways, 1).reshape(-1, )
#     train_acc_pool.append(accs)
#     print('==> Testing...')
#     test_corrects = [0 for _ in range(opt.inner_iters + 1)]
#     for cat in random_test_cat:
#         for i in range(1, opt.eval_epochs + 1):
#             '''w init wc'''
#             fast_test_weights = OrderedDict(net.named_parameters())
#             support_data, support_label, query_data, query_label = dataset.sample(mode='test', test_cat = cat)
#             support_data = support_data.to('cuda')
#             query_data = query_data.to('cuda')
#             support_label = torch.tensor(support_label, device='cuda').reshape(-1, )
#             query_label = torch.tensor(query_label, device='cuda').reshape(-1, )

#             with torch.no_grad():
#                 logitis_query = net.forward_fast_weights(query_data, fast_test_weights)
#                 acc = count_acc(logitis_query, query_label, opt.n_ways)
#                 # print(acc)
#                 test_corrects[0] += acc
#             for k in range(1, opt.inner_iters + 1):
#                 logitis_s = net.forward_fast_weights(support_data, fast_test_weights)
#                 s_loss = F.cross_entropy(logitis_s, support_label)
#                 fast_test_weights = model.update_test_params(s_loss, fast_test_weights, step_size=opt.gd_lr, first_order=True)
                

#                 with torch.no_grad():
#                     logitis_query = net.forward_fast_weights(query_data, fast_test_weights)
#                     acc = count_acc(logitis_query, query_label, opt.n_ways)
#                     # print(acc)
#                     test_corrects[k] += acc
#     test_acc_pool.append(np.array(test_corrects) / (opt.eval_epochs * 3) )
#     print('Test_Avg_Acc:  {}'.format(np.array(test_corrects) / (opt.eval_epochs * 3)))
#     del net
#     print(train_acc_pool)
#     print(test_acc_pool)

#         if epoch % 20 == 0:
#             net = deepcopy(model)
#             # '''w init wc'''
#             # net.classifier.weight.data = fcone.weight.data.repeat(opt.n_ways, 1)
#             # net.classifier.bias.data = fcone.bias.data.repeat(opt.n_ways, 1).reshape(-1, )

#             train_acc_pool.append(accs)
#             print('==> Testing...')
#             # fast_test_weights = OrderedDict(net.named_parameters())
#             test_corrects = [0 for _ in range(opt.inner_iters + 1)]
            
#             for _ in tqdm(range(3)):
#                 for i in range(1, opt.eval_epochs + 1):
#                     '''w init wc'''
#                     net.classifier.weight.data = fcone.weight.data.repeat(opt.n_ways, 1)
#                     net.classifier.bias.data = fcone.bias.data.repeat(opt.n_ways, 1).reshape(-1, )
#                     fast_test_weights = OrderedDict(net.named_parameters())
#                     support_data, support_label, query_data, query_label = dataset.sample(mode='test')
#                     support_data = support_data.to('cuda')
#                     query_data = query_data.to('cuda')
#                     support_label = torch.tensor(support_label, device='cuda').reshape(-1, )
#                     query_label = torch.tensor(query_label, device='cuda').reshape(-1, )

#                     with torch.no_grad():
#                         logitis_query = net.forward_fast_weights(query_data, fast_test_weights)
#                         acc = count_acc(logitis_query, query_label, opt.n_ways)
#                         # print(acc)
#                         test_corrects[0] += acc
#                     for k in range(1, opt.inner_iters + 1):
#                         logitis_s = net.forward_fast_weights(support_data, fast_test_weights)
#                         s_loss = F.cross_entropy(logitis_s, support_label)
#                         fast_test_weights = net.update_test_params(s_loss, fast_test_weights, step_size=opt.gd_lr,
#                                                               first_order=True)

#                         with torch.no_grad():
#                             logitis_query = net.forward_fast_weights(query_data, fast_test_weights)
#                             acc = count_acc(logitis_query, query_label, opt.n_ways)
#                             # print(acc)
#                             test_corrects[k] += acc
#             test_acc_pool.append(np.array(test_corrects) / (opt.eval_epochs * 3) )
#             print('Test_Avg_Acc:  {}'.format(np.array(test_corrects) / (opt.eval_epochs * 3)))
#             del net
#     print(train_acc_pool)
#     print(test_acc_pool)
